# Supplementary material for: MALDI-TOF mass spectrometry combined with machine learning algorithms to identify protein profiles related to malaria infection in human sera from Côte d’Ivoire
Source: Malar J. 2025 Apr 18;24:130. doi: 10.1186/s12936-025-05362-1 (PMC12008975; doi:10.1186/s12936-025-05362-1)
Supplement: Supplementary file 1 — Supplementary Material 1. Epidemiological data and Plasmodium prevalence using RDTs and microscopy. [file 12936_2025_5362_MOESM1_ESM.xlsx]

## Sheet: epidemio-diagnosis results
BEKPOU									TABOUTOU									OUELLEZUE									ALLEPILA									ODOGUIE
					Blood smear (thick/thin)									blood smear (thick/thin)										blood smear (think/thin)								blood smear									blood smear
ID	AGE	SEXE	ID	RDT	parasite/200 RBC	parasite/500 RBC	species	TRUE/FALSE	ID	AGE	SEXE	ID	RDT	parasite/200 RBC	parasite/500 RBC	species	TRUE/FALSE	ID	AGE	SEXE	ID	RDT	parasite/200 RBC	parasite/500 RBC	species	TRUE/FALSE	ID	AGE	SEXE	ID	RDT	parasite/200 RBC	parasite/500 RBC	species	TRUE/FALSE	ID	AGE	SEXE	ID	RDT	parasite/200 RBC	parasite/500 RBC	species	TRUE/FALSE
B002	6	M	B002	POSITIF	12		P. falciparum	TRUE	T002	43	M	T002	NEGATIF		0	/	TRUE	O054	7	M	O054	NEGATIF		0	/	TRUE	A003	13	M	A003	POSITIF	0	0	/	FALSE	OD002	8	M	OD002	POSITIF	0	0	/	FALSE
B003	9	F	B003	POSITIF	10		P. falciparum	TRUE	T003	9	M	T003	POSITIF		4	P. falciparum	TRUE	O055	7	M	O055	POSITIF		10	P. falciparum	TRUE	A005	7	F	A005	POSITIF	208		P. falciparum	TRUE	OD009	15	F	OD009	POSITIF	30		P. falciparum	TRUE
B004	8	M	B004	NEGATIF		0	/	TRUE	T004	5	M	T004	NEGATIF		0	/	TRUE	O056	8	F	O056	POSITIF		6	P. falciparum	TRUE	A010	10	M	A010	POSITIF		0	/	FALSE	OD010	11	F	OD010	POSITIF	0	0	/	FALSE
B005	6	M	B005	POSITIF	15		P. falciparum	TRUE	T005	8	M	T005	NEGATIF		0	/	TRUE	O057	6	M	O057	POSITIF	160		P. falciparum	TRUE	A016	6	M	A016	POSITIF	12		P. falciparum	TRUE	OD011	10	F	OD011	POSITIF	0	0	/	FALSE
B007	9	M	B007	POSITIF	10		P. falciparum	TRUE	T006	10	M	T006	POSITIF		10	P. falciparum	TRUE	O058	9	M	O058	POSITIF		5	P. falciparum	TRUE	A021	11	F	A021	POSITIF	0	0	/	FALSE	OD012	12	F	OD012	NEGATIF	0	0	/	TRUE
B018	6	M	B018	POSITIF		4	P. falciparum	TRUE	T007	58	F	T007	NEGATIF		0	/	TRUE	O060	6	F	O060	POSITIF	10		P. falciparum	TRUE	A029	6	F	A029	POSITIF		0	/	FALSE	OD015	9	F	OD015	POSITIF	0	0	/	FALSE
B019	10	M	B019	NEGATIF	25		P. falciparum	FALSE	T011	8	M	T011	NEGATIF		0	/	TRUE	O061	6	F	O061	POSITIF	12		P. falciparum	TRUE	A030	7	M	A030	POSITIF	12		P. falciparum	TRUE	OD016	7	F	OD016	POSITIF	37		P. falciparum	TRUE
B021	8	F	B021	POSITIF	260		P. falciparum	TRUE	T012	11	M	T012	POSITIF		5	P. falciparum	TRUE	O066	8	M	O066	POSITIF	10		P. falciparum	TRUE	A031	9	M	A031	NEGATIF	0	0	/	TRUE	OD017	10	M	OD017	POSITIF	0	0	/	FALSE
B022	6	F	B022	POSITIF	80		P. falciparum	TRUE	T015	9	F	T015	POSITIF		6	P. falciparum	TRUE	O068	11	F	O068	POSITIF		3	P. falciparum	TRUE	A037	8	F	A037	POSITIF	10		P. falciparum	TRUE	OD018	8	M	OD018	POSITIF	23		P. falciparum	TRUE
B024	6	F	B024	NEGATIF		2	P. falciparum	FALSE	T021	48	F	T021	NEGATIF		0	/	TRUE	O069	8	M	O069	POSITIF	10		P. falciparum	TRUE	A038	9	M	A038	POSITIF	0	0	/	FALSE	OD019	10	F	OD019	POSITIF	0	0	/	FALSE
B025	8	M	B025	POSITIF		0	/	FALSE	T022	8	F	T022	POSITIF		5	P. falciparum	TRUE	O070	11	M	O070	POSITIF		4	P. falciparum	TRUE	A044	10	F	A044	NEGATIF		0	/	TRUE	OD024	6	M	OD024	NEGATIF	0	0	/	TRUE
B027	7	F	B027	POSITIF		0	/	FALSE	T023	5	M	T023	NEGATIF		0	/	TRUE	O071	9	M	O071	POSITIF	10		P. falciparum	TRUE	A045	10	M	A045	POSITIF	18		P. falciparum	TRUE	OD026	11	F	OD026	POSITIF	0	0	/	FALSE
B029	10	F	B029	POSITIF		0	/	FALSE	T024	10	M	T024	POSITIF		10	P. falciparum	TRUE	O072	6	F	O072	POSITIF	25		P. falciparum	TRUE	A046	6	M	A046	POSITIF	40		P. falciparum	TRUE	OD033	14	F	OD033	NEGATIF	23		P. falciparum	FALSE
B033	8	M	B033	POSITIF	53		P. falciparum	TRUE	T025	26	F	T025	NEGATIF		0	/	TRUE	O073	8	M	O073	NEGATIF		10	P. falciparum	FALSE	A047	6	F	A047	NEGATIF		0	/	TRUE	OD034	9	F	OD034	POSITIF	26		P. falciparum	TRUE
B035	9	F	B035	POSITIF		6	P. falciparum	TRUE	T042	30	F	T042	NEGATIF		0	/	TRUE	O074	8	M	O074	POSITIF		10	P. falciparum	TRUE	A049	6	M	A049	POSITIF		9	P. falciparum	TRUE	OD035	7	M	OD035	NEGATIF	0	0	/	TRUE
B037	12	F	B037	POSITIF	25		P. falciparum	TRUE	T043	7	M	T043	NEGATIF		0	/	TRUE	O088	9	F	O088	NEGATIF		0	/	TRUE	A056	6	F	A056	POSITIF	24		P. falciparum	TRUE	OD036	10	M	OD036	NEGATIF	0	0	/	TRUE
B038	6	M	B038	POSITIF		0	/	FALSE	T044	5	M	T044	NEGATIF		0	/	TRUE	O089	9	F	O089	POSITIF		10	P. falciparum	TRUE	A057	8	M	A057	POSITIF	11		P. falciparum	TRUE	OD037	7	M	OD037	NEGATIF	0	0	/	TRUE
B039	7	F	B039	POSITIF	10		P. falciparum	TRUE	T053	10	M	T053	POSITIF		7	P. falciparum	TRUE	O090	8	F	O090	POSITIF	12		P. falciparum	TRUE	A058	8	M	A058	POSITIF	40		P. falciparum	TRUE	OD038	10	F	OD038	POSITIF	152		P. falciparum	TRUE
B041	10	M	B041	POSITIF	10		P. falciparum	TRUE	T075	6	M	T075	POSITIF		5	P. falciparum	TRUE	O091	13	M	O091	POSITIF	10		P. falciparum	TRUE	A059	6	F	A059	POSITIF	10		P. malariae	TRUE	OD039	10	F	OD039	NEGATIF	10		P. falciparum	FALSE
B042	10	F	B042	POSITIF	13		P. falciparum	TRUE	T082	51	F	T082	NEGATIF		0	/	TRUE	O093	8	M	O093	POSITIF		4	P. falciparum	TRUE	A060	6	M	A060	POSITIF	26		P. falciparum	TRUE	OD040	10	M	OD040	POSITIF	11		P. falciparum	TRUE
B043	7	F	B043	POSITIF		2	P. falciparum	TRUE	T083	11	F	T083	NEGATIF		0	/	TRUE	O095	9	M	O095	POSITIF	105		P. falciparum	TRUE	A061	6	F	A061	NEGATIF	0	0	/	TRUE	OD041	10	M	OD041	POSITIF		8	P. falciparum	TRUE
B044	8	F	B044	NEGATIF		0	/	TRUE	T084	9	M	T084	NEGATIF		0	/	TRUE	O096	11	M	O096	POSITIF		10	P. falciparum	TRUE	A062	6	M	A062	POSITIF	43		P. falciparum	TRUE	OD042	9	M	OD042	POSITIF	42		P. falciparum	TRUE
B046	11	M	B046	POSITIF		5	P. falciparum	TRUE	T085	10	F	T085	NEGATIF		0	/	TRUE	O097	15	M	O097	POSITIF	13		P. falciparum	TRUE	A063	7	M	A063	POSITIF	59		P. falciparum	TRUE	OD043	6	M	OD043	POSITIF	21		P. falciparum	TRUE
B047	6	M	B047	POSITIF		8	P. falciparum	TRUE	T086	7	F	T086	NEGATIF		0	/	TRUE	O098	10	M	O098	POSITIF	11		P. falciparum	TRUE	A110	9	F	A110	POSITIF		8	P. falciparum	TRUE	OD44	7	M	OD044	POSITIF	77		P. falciparum	TRUE
B050	10	F	B050	NEGATIF		0	/	TRUE	T087	7	F	T087	POSITIF		6	P. falciparum	TRUE	O099	8	F	O099	POSITIF	10		P. falciparum	TRUE	A112	6	F	A112	POSITIF	41+schizonte		P. falciparum/malariae	TRUE	OD046	6	F	OD046	POSITIF	0	0	/	FALSE
B054	10	M	B054	NEGATIF		0	/	TRUE	T088	5	F	T088	POSITIF		3	P. falciparum	TRUE	O100	6	F	O100	POSITIF		4	P. falciparum	TRUE	A113	7	F	A113	POSITIF	48		P. falciparum	TRUE	OD047	9	M	OD047	POSITIF	34		P. falciparum	TRUE
B055	9	F	B055	POSITIF		0	/	FALSE	T090	27	F	T090	NEGATIF		0	/	TRUE	O101	6	F	O101	POSITIF	10		P. falciparum	TRUE	A122	10	F	A122	POSITIF	10		P. malariae	TRUE	OD048	7	F	OD048	POSITIF	13		P. falciparum	TRUE
B058	8	M	B058	POSITIF	12+schisonte		P. malariae	TRUE	T091	56	M	T091	POSITIF		4	P. falciparum	TRUE	O102	6	F	O102	POSITIF	25		P. falciparum	TRUE	A123	6	M	A123	POSITIF		0	/	FALSE	OD050	10	M	OD050	NEGATIF	0	0	/	TRUE
B059	11	M	B059	POSITIF		5	P. falciparum	TRUE	T093	39	M	T093	POSITIF		8	P. falciparum	TRUE	O115	6	F	O115	POSITIF		4	P. falciparum	TRUE	A125	8	M	A125	POSITIF	10		P. falciparum	TRUE	OD052	11	M	OD052	POSITIF	19		P. falciparum	TRUE
B060	10	M	B060	POSITIF	20		P. falciparum	TRUE	T094	8	M	T094	NEGATIF		0	/	TRUE	O131	10	M	O131	NEGATIF		0	/	TRUE	A128	7	M	A128	POSITIF	10		P. falciparum	TRUE	OD053	9	M	OD053	POSITIF	0	0	/	FALSE
B061	7	F	B061	POSITIF		2	P. falciparum	TRUE	T102	39	F	T102	NEGATIF		0	/	TRUE	O132	6	M	O132	POSITIF	10		P. falciparum	TRUE	A132	6	M	A132	POSITIF	37		P. falciparum	TRUE	OD054	7	M	OD054	NEGATIF	0	0	/	TRUE
B063	11	M	B063	POSITIF	10		P. falciparum	TRUE	T103	11	M	T103	POSITIF	38		P. falciparum	TRUE	O133	9	M	O133	POSITIF	15		P. falciparum	TRUE	A134	10	F	A134	POSITIF	0	0	/	FALSE	OD070	11	F	OD070	NEGATIF	0	0	/	TRUE
B066	11	F	B066	POSITIF	65	6	P. falciparum	TRUE	T104	13	M	T104	POSITIF		7	P. falciparum	TRUE	O135	8	F	O135	POSITIF		10	P. falciparum	TRUE	A135	6	M	A135	POSITIF	14		P. falciparum	TRUE	OD071	9	F	OD071	POSITIF	18		P. falciparum	TRUE
B067	10	M	B067	POSITIF	210		P. falciparum	TRUE	T111	32	M	T111	NEGATIF		0	/	TRUE	O136	9	M	O136	POSITIF		5	P. falciparum	TRUE	A136	15	M	A136	POSITIF	0	0	/	FALSE	OD072	7	F	OD072	NEGATIF	0	0	/	TRUE
B069	9	F	B069	POSITIF	25		P. falciparum	TRUE	T113	11	M	T113	NEGATIF		0	/	TRUE	O137	15	M	O137	POSITIF	30		P. falciparum	TRUE	A143	6	M	A143	POSITIF	15		P. falciparum	TRUE	OD073	7	F	OD073	NEGATIF	87		P. falciparum	FALSE
B070	9	M	B070	POSITIF	60		P. falciparum	TRUE	T131	45	M	T131	NEGATIF		0	/	TRUE	O138	8	F	O138	NEGATIF		0	/	TRUE	A145	6	F	A145	NEGATIF		0	/	TRUE	OD074	6	F	OD074	POSITIF		13	P. falciparum	TRUE
B071	11	F	B071	POSITIF	35		P. falciparum	TRUE	T132	36	F	T132	NEGATIF		0	/	TRUE	O141	7	M	O141	POSITIF		10	P. falciparum	TRUE	A150	15	M	A150	POSITIF	110		P. falciparum	TRUE	OD075	6	F	OD075	NEGATIF	0	0	/	TRUE
B072	9	F	B072	POSITIF		2	P. falciparum	TRUE	T133	8	M	T133	NEGATIF		0	/	TRUE	O142	9	F	O142	POSITIF	11		P. falciparum	TRUE	A157	9	F	A157	POSITIF	15		P. falciparum	TRUE	OD076	8	F	OD076	POSITIF	0	0	/	FALSE
B073	8	F	B073	POSITIF	10		P. falciparum	TRUE	T135	10	M	T135	POSITIF		13	P. falciparum	TRUE	O143	11	M	O143	POSITIF		2	P. falciparum	TRUE	A159	6	M	A159	POSITIF	18		P. falciparum	TRUE	OD077	7	F	OD077	NEGATIF		12+schizonte	P. falciparum/malariae	FALSE
B075	10	M	B075	POSITIF		4	P. falciparum	TRUE	T143	13	M	T143	NEGATIF		0	/	TRUE	O146	9	F	O146	POSITIF		7	P. falciparum	TRUE	A160	5	M	A160	POSITIF		5 gametocytes	P. falciparum	TRUE	OD079	7	F	OD079	POSITIF	67		P. falciparum	TRUE
B076	10	M	B076	NEGATIF		3	P. falciparum	FALSE	T145	10	M	T145	NEGATIF		0	/	TRUE	O147	7	M	O147	POSITIF	15		P. falciparum	TRUE	A161	6	M	A161	POSITIF	27		P. falciparum	TRUE	OD080	13	F	OD080	NEGATIF	59		P. falciparum	FALSE
B079	8	F	B079	POSITIF	12		P. falciparum	TRUE	T146	10	M	T146	POSITIF		5	P. falciparum	TRUE	O150	6	F	O150	POSITIF		10	P. falciparum	TRUE	A162	13	M	A162	NEGATIF		4	P. falciparum	FALSE	OD081	8	M	OD081	POSITIF	0	0	/	FALSE
B080	12	F	B080	POSITIF	150		P. falciparum	TRUE	T147	13	M	T147	NEGATIF		0	/	TRUE	O151	8	M	O151	POSITIF	10		P. falciparum	TRUE	A163	6	M	A163	POSITIF	33		P. falciparum	TRUE	OD082	7	M	OD082	NEGATIF		7 gametocytes+schizonte	P. falciparum/malariae	FALSE
B083	7	M	B083	NEGATIF		4	P. falciparum	FALSE	T148	8	M	T148	NEGATIF		0	/	TRUE	O152	6	F	O152	POSITIF	11		P. falciparum	TRUE	A164	6	F	A164	POSITIF	24		P. falciparum	TRUE	OD083	8	M	OD083	NEGATIF	0	0	/	TRUE
B084	14	M	B084	POSITIF		0	/	FALSE	T149	6	M	T149	POSITIF		6	P. falciparum	TRUE	O157	8	F	O157	POSITIF		4	P. falciparum	TRUE	A165	6	M	A165	POSITIF		7	P. falciparum	TRUE	OD084	15	M	OD084	NEGATIF	0	0	/	TRUE
B085	10	M	B085	POSITIF		7	P. falciparum	TRUE	T154	38	F	T154	NEGATIF		0	/	TRUE	O160	8	F	O160	POSITIF		10	P. falciparum	TRUE	A166	7	M	A166	POSITIF	20		P. falciparum	TRUE	OD086	11	M	OD086	NEGATIF	0	0	/	TRUE
B090	10	M	B090	NEGATIF		5	P. falciparum	FALSE	T155	10	M	T155	NEGATIF		0	/	TRUE	O161	7	F	O161	POSITIF	13+gametocyte		P. falciparum	TRUE	A167	6	F	A167	NEGATIF		0	/	TRUE	OD087	8	F	OD087	NEGATIF	0	0	/	TRUE
B091	6	F	B091	POSITIF		0	/	FALSE	T171	38	F	T171	NEGATIF		0	/	TRUE	O170	6	F	O170	POSITIF	20		P. falciparum	TRUE	A169	6	M	A169	POSITIF	40?	5?	P. falciparum	TRUE	OD088	13	F	OD088	POSITIF	56		P. falciparum	TRUE
B092	6	F	B092	POSITIF		0	/	FALSE	T173	13	M	T173	NEGATIF		0	/	TRUE	O172	7	M	O172	POSITIF	12		P. falciparum	TRUE	A170	9	F	A170	NEGATIF	11		P. falciparum	FALSE	OD089	8	F	OD089	NEGATIF	0	0	/	TRUE
B093	7	F	B093	POSITIF	75		P. falciparum	TRUE	T174	7	F	T174	NEGATIF		0	/	TRUE	O173	9	M	O173	NEGATIF		2	?	FALSE	A171	7	M	A171	POSITIF	22		P. falciparum	TRUE	OD091	6	F	OD091	NEGATIF	0	0		TRUE
B096	6	M	B096	POSITIF	25		P. falciparum	TRUE	T175	5	F	T175	NEGATIF		0	/	TRUE	O176	12	M	O176	POSITIF		3	P. falciparum	TRUE	A172	14	M	A172	POSITIF	10		P. malariae	TRUE	OD092	10	M	OD092	NEGATIF	0	0	/	TRUE
B102	10	F	B102	POSITIF	15		P. falciparum	TRUE	T201	7	M	T201	NEGATIF		0	/	TRUE	O177	15	M	O177	NEGATIF		0	/	TRUE	A174	13	M	A174	POSITIF	10		P. falciparum	TRUE	OD094	6	F	OD094	NEGATIF	0	0	/	TRUE
B111	6	M	B111	POSITIF		0	/	FALSE	T204	42	M	T204	NEGATIF		0	/	TRUE	O178	11	M	O178	POSITIF		3	P. falciparum	TRUE	A175	6	M	A175	POSITIF	0	0	/	FALSE	OD095	8	M	OD095	POSITIF	35		P. falciparum	TRUE
B112	12	F	B112	POSITIF	80		P. falciparum	TRUE	T205	NA	M	T205	POSITIF		3	P. falciparum	TRUE	O179	9	M	O179	POSITIF	15		P. falciparum	TRUE	A176	17	M	A176	NEGATIF	14		P. falciparum	FALSE	OD096	9	F	OD096	POSITIF	14		P. falciparum	TRUE
B113	7	F	B113	POSITIF		5	P. falciparum	TRUE	T212	10	M	T212	POSITIF		8	P. falciparum	TRUE	O180	7	F	O180	NEGATIF		0	/	TRUE	A177	6	F	A177	NEGATIF		7+schizonte	P. falciparum/malariae	FALSE	OD097	10	F	OD097	POSITIF		schizonte+gametocyte	P. falciparum/malariae	TRUE
B114	11	F	B114	POSITIF	30		P. falciparum	TRUE	T214	8	M	T214	NEGATIF		0	/	TRUE	O184	8	F	O184	POSITIF	12		P. falciparum	TRUE	A180	10	F	A180	POSITIF	0	0	/	FALSE	OD098	9	M	OD098	POSITIF	31+schizonte		P. malariae	TRUE
B115	6	F	B115	POSITIF		0	/	FALSE	T231	13	M	T231	NEGATIF		0	/	TRUE	O186	6	F	O186	POSITIF		10	P. falciparum	TRUE	A181	7	F	A181	POSITIF	23		P. falciparum	TRUE	OD099	7	M	OD099	NEGATIF		12	P. falciparum	FALSE
B116	14	F	B116	POSITIF		4	P. falciparum	TRUE	mean	10.5247	M=38	total	POSITIF	NEGATIF	True Pos	True Neg		O187	7	M	O187	POSITIF		10	P. falciparum	TRUE	A182	6	M	A182	POSITIF	10		P. falciparum	TRUE	OD101	9	F	OD101	POSITIF		11	P. falciparum	TRUE
B117	7	F	B117	NEGATIF		0	/	TRUE	avg	17.8929	F=19	57	19	38	19	38		O188	9	M	O188	POSITIF		10	P. falciparum	TRUE	A185	12	M	A185	POSITIF	32		P. falciparum	TRUE	OD103	7	M	OD103	NEGATIF	18+gametocytes		P. falciparum/malariae	FALSE
B121	12	F	B121	POSITIF		7	P. falciparum	TRUE	STDEV.P	15.2546			M=15	M=23	False pos	False Neg		O189	11	M	O189	POSITIF		3	P. falciparum	TRUE	A186	9	M	A186	POSITIF	10		P. falciparum	TRUE	OD104	8	M	OD104	POSITIF	19		P. falciparum	TRUE
B125	6	M	B125	POSITIF	12		P. falciparum	TRUE	min	5			F=4	F=15	0	0		O194	7	F	O194	POSITIF		5	P. falciparum	TRUE	A187	9	M	A187	POSITIF	105		P. falciparum	TRUE	OD105	10	M	OD105	POSITIF	0	0	/	FALSE
B126	11	M	B126	POSITIF	15		P. falciparum	TRUE	max	58								O196	9	M	O196	POSITIF		3	P. falciparum	TRUE	A189	8	F	A189	POSITIF	16		P. falciparum	TRUE	OD106	9	M	OD106	POSITIF	21		P. falciparum	TRUE
B127	12	M	B127	POSITIF		5	P. falciparum	TRUE										O197	9	M	O197	POSITIF	185		P. falciparum	TRUE	A190	5	M	A190	POSITIF	56		P. falciparum	TRUE	OD107	7	M	OD107	POSITIF	45		P. falciparum	TRUE
B128	6	F	B128	POSITIF	30		P. falciparum	TRUE										O198	11	F	O198	POSITIF		6	P. falciparum	TRUE	A192	5	F	A192	POSITIF		12	P. falciparum	TRUE	OD109	11	F	OD109	POSITIF	0	0	/	FALSE
B129	9	M	B129	POSITIF		4	P. falciparum	TRUE										O201	10	M	O201	POSITIF	12		P. falciparum	TRUE	A193	7	M	A193	POSITIF	87+schizonte		P. falciparum/malariae	TRUE	OD110	9	F	OD110	POSITIF	0	0	/	FALSE
B130	12	F	B130	POSITIF		0	/	FALSE										O217	9	F	O217	NEGATIF		0	/	TRUE	A200	13	M	A200	NEGATIF		11	P. falciparum	FALSE	OD111	10	F	OD111	POSITIF	0	0	/	FALSE
B131	12	F	B131	POSITIF		3	P. falciparum	TRUE										O219	9	M	O219	POSITIF	25		P. falciparum	TRUE	A201	14	M	A201	POSITIF		0	/	FALSE	OD112	7	F	OD112	POSITIF	134		P. falciparum	TRUE
B132	12	M	B132	POSITIF	10		P. falciparum	TRUE										O220	6	F	O220	POSITIF	45		P. falciparum	TRUE	A202	10	M	A202	POSITIF	31		P. falciparum	TRUE	OD114	11	M	OD114	NEGATIF	0	0	/	TRUE
B133	15	M	B133	POSITIF		0	/	FALSE										O221	8	M	O221	POSITIF	11		P. falciparum	TRUE	A203	10	M	A203	NEGATIF	12		P. falciparum	FALSE	OD117	7	M	OD117	NEGATIF	0	0	/	TRUE
B136	10	M	B136	POSITIF	12		P. falciparum	TRUE										O226	10	M	O226	POSITIF	35		P. falciparum	TRUE	A204	8	F	A204	NEGATIF		0	/	TRUE	OD123	8	F	OD123	POSITIF	63		P. falciparum	TRUE
B137	12	M	B137	POSITIF		0	/	FALSE										O228	12	M	O228	POSITIF		2	P. falciparum	TRUE	A205	9	F	A205	POSITIF		14	P. falciparum	TRUE	OD124	7	F	OD124	POSITIF	0	0	/	FALSE
B138	12	F	B138	POSITIF		6	P. falciparum	TRUE										O230	7	F	O230	POSITIF	13		P. falciparum	TRUE	A206	9	F	A206	POSITIF	11		P. falciparum	TRUE	OD152	9	M	OD152	NEGATIF	0	0	/	TRUE
B139	14	F	B139	POSITIF	125		P. falciparum	TRUE										O231	7	M	O231	POSITIF		10	P. falciparum	TRUE	A207	11	F	A207	POSITIF		17	P. falciparum	TRUE	OD154	10	F	OD154	POSITIF	12		P. falciparum	TRUE
B140	12	F	B140	POSITIF		5	P. falciparum	TRUE										O233	11	F	O233	NEGATIF		0	/	TRUE	A208	10	F	A208	NEGATIF	47		P. falciparum	FALSE	OD158	12	M	OD158	NEGATIF	0	0	/	TRUE
B150	7	M	B150	POSITIF		5	P. falciparum	TRUE										O234	6	F	O234	POSITIF	30		P. falciparum	TRUE	A209	6	F	A209	POSITIF	0	0	/	FALSE	OD159	12	F	OD159	NEGATIF	0	0	/	TRUE
B151	7	F	B151	POSITIF	20		P. falciparum	TRUE										O243	15	M	O243	POSITIF	800		P. falciparum	TRUE	A210	9	F	A210	POSITIF	18		P. falciparum	TRUE	OD160	11	M	OD160	NEGATIF	0	0	/	TRUE
B152	13	M	B152	POSITIF	80		P. falciparum	TRUE										O244	10	M	O244	POSITIF	60		P. falciparum	TRUE	A211	9	M	A211	POSITIF	43		P. falciparum	TRUE	OD161	10	M	OD161	POSITIF	57		P. falciparum	TRUE
B153	10	M	B153	POSITIF		3	P. falciparum	TRUE										O246	13	M	O246	NEGATIF		3	P. falciparum	FALSE	A212	14	F	A212	NEGATIF	0	0	/	TRUE	OD162	11	F	OD162	NEGATIF	0	0	/	TRUE
B154	14	F	B154	POSITIF		0	/	FALSE										O250	12	M	O250	POSITIF		10	P. falciparum	TRUE	A213	12	F	A213	NEGATIF	21		P. falciparum	FALSE	OD163	10	M	OD163	POSITIF	16		P. falciparum	TRUE
B155	12	M	B155	POSITIF		0	/	FALSE										O251	10	M	O251	POSITIF		5	P. falciparum	TRUE	A214	11	F	A214	NEGATIF	11+gametocyte		P. falciparum/malariae	FALSE	OD164	7	M	OD164	NEGATIF	17		P. falciparum	FALSE
B156	7	M	B156	POSITIF	30		P. falciparum	TRUE										O252	7	F	O252	POSITIF		2	P. falciparum	TRUE	A215	12	M	A215	NEGATIF	12		P. falciparum	FALSE	OD165	6	M	OD165	NEGATIF	0	0	/	TRUE
B157	14	F	B157	POSITIF	12		P. falciparum	TRUE										O254	12	M	O254	NEGATIF		0	/	TRUE	mean	7.71811	M=47	total	POSITIF	NEGATIF	True Pos	True Neg		OD167	11	F	OD167	POSITIF	61		P. falciparum	TRUE
B158	12	F	B158	NEGATIF	10		P. falciparum	FALSE										O255	9	F	O255	POSITIF	10		P. falciparum	TRUE	avg	8.48148	F=34	81	63	18	51	8		OD168	8	F	OD168	POSITIF	76		P. falciparum	TRUE
B159	11	M	B159	POSITIF		0	/	FALSE										O263	11	M	O263	POSITIF		10	P. falciparum	TRUE	STDEV.P	2.7982			M=41	M=6	False pos	False Neg		OD169	11	M	OD169	POSITIF	0	0	/	FALSE
B161	8	M	B161	POSITIF	16		P. falciparum	TRUE										O264	11	F	O264	POSITIF	10		P. falciparum	TRUE	Min	5			F=22	F=12	12	10		OD170	9	M	OD170	NEGATIF	0	0	/	TRUE
B162	6	M	B162	POSITIF		7	P. falciparum	TRUE										O271	14	F	O271	POSITIF		10	P. falciparum	TRUE	Max	17								OD171	13	M	OD171	NEGATIF	0	0		TRUE
B163	6	M	B163	POSITIF	25		P. falciparum	TRUE										O288	14	F	O288	POSITIF		10	P. falciparum	TRUE										OD172	11	M	OD172	NEGATIF	11		P. falciparum	FALSE
B164	8	F	B164	POSITIF	10		P. falciparum	TRUE										O290	6	M	O290	POSITIF	23?	10?	P. falciparum	TRUE										OD174	9	M	OD174	NEGATIF	27		P. falciparum	FALSE
B165	6	F	B165	POSITIF	11		P. falciparum	TRUE										O292	7	F	O292	POSITIF		5	P. falciparum	TRUE										OD179	10	M	OD179	NEGATIF	0	0	/	TRUE
B166	7	M	B166	POSITIF		5	P. falciparum	TRUE										O293	7	M	O293	POSITIF	10		P. falciparum	TRUE										OD180	10	M	OD180	POSITIF	35		P. falciparum	TRUE
B167	6	M	B167	POSITIF	27		P. falciparum	TRUE										O294	10	M	O294	NEGATIF		0	/	TRUE										OD181	9	F	OD181	POSITIF	0	0	/	FALSE
B168	6	M	B168	POSITIF	858		P. falciparum	TRUE										O328	15	M	O328	POSITIF		10	P. falciparum	TRUE										OD182	6	F	OD182	POSITIF	29		P. falciparum	TRUE
B169	12	M	B169	POSITIF	10		P. falciparum	TRUE										O329	14	M	O329	POSITIF	70		P. falciparum	TRUE										OD183	6	M	OD183	NEGATIF	0	0	/	TRUE
B170	11	F	B170	POSITIF		5	P. falciparum	TRUE										O330	13	M	O330	POSITIF		3	P. falciparum	TRUE										OD184	8	M	OD184	NEGATIF	37		P. falciparum	FALSE
B171	9	M	B171	POSITIF		4	P. falciparum	TRUE										O331	13	F	O331	POSITIF		10	P. falciparum	TRUE										OD186	9	F	OD186	POSITIF	16		P. falciparum	TRUE
mean	8.54583	M=49	total	POSITIF	NEGATIF	True Pos	True Neg											O332	10	M	O332	POSITIF	13		P. falciparum	TRUE										OD187	6	M	OD187	POSITIF	13		P. falciparum	TRUE
avg	9.2	F=46	95	84	11	68	5											O333	9	F	O333	POSITIF		4	P. falciparum	TRUE										OD188	6	F	OD188	NEGATIF	0	0	/	TRUE
STDEV.P	2.46918			M=43	M=6	False pos	False Neg											O334	7	F	O334	NEGATIF		3	P. falciparum	FALSE										OD189	8	F	OD189	NEGATIF	0	0	/	TRUE
min	6			F=41	F=5	16	6											O352	9	F	O352	POSITIF		10	P. falciparum	TRUE										OD192	8	F	OD192	POSITIF	0	0	/	FALSE
max	15																	O353	10	F	O353	NEGATIF		0	/	TRUE										OD195	11	F	OD195	NEGATIF	0	0		TRUE
																		O354	10	F	O354	POSITIF		4	P. falciparum	TRUE										OD196	11	F	OD196	POSITIF	21		P. falciparum	TRUE
																		O355	10	F	O355	POSITIF	10		P. falciparum	TRUE										OD200	10	M	OD200	POSITIF		9	P. falciparum	TRUE
																		O356	13	F	O356	POSITIF		10	P. falciparum	TRUE										OD201	9	F	OD201	NEGATIF	0	0	/	TRUE
																		O357	12	M	O357	POSITIF	10		P. falciparum	TRUE										OD202	10	F	OD202	NEGATIF	0	0	/	TRUE
																		O358	8	M	O358	POSITIF		3	P. falciparum	TRUE										OD203	8	M	OD203	POSITIF	0	0	/	FALSE
																		O359	9	M	O359	POSITIF		6	P. falciparum	TRUE										OD204	9	M	OD204	NEGATIF	0	0	/	TRUE
																		O360	9	F	O360	POSITIF	10		P. falciparum	TRUE										OD205	8	F	OD205	NEGATIF	45		/	FALSE
																		O361	9	F	O361	POSITIF		2	P. falciparum	TRUE										OD206	ND	ND	OD206	POSITIF		7+schizonte	P. malariae	TRUE
																		O362	8	M	O362	POSITIF		3	P. falciparum	TRUE										OD207	ND	ND	OD207	POSITIF	14		P. falciparum	TRUE
																		O363	12	F	O363	POSITIF	11		P. falciparum	TRUE										OD209	10	M	OD209	NEGATIF	0	0	/	TRUE
																		O364	7	M	O364	POSITIF		2	P. falciparum	TRUE										OD210	8	M	OD210	POSITIF	0	0	/	FALSE
																		O365	8	M	O365	POSITIF	48		P. falciparum	TRUE										OD211	9	F	OD211	NEGATIF	0	0	/	TRUE
																		O366	8	M	O366	POSITIF	800		P. falciparum	TRUE										OD212	9	M	OD212	NEGATIF	0	0	/	TRUE
																		O367	11	F	O367	POSITIF	11		P. falciparum	TRUE										OD213	9	M	OD213	POSITIF	0	0	/	FALSE
																		O368	12	F	O368	POSITIF		5	P. falciparum	TRUE										OD214	9	M	OD214	NEGATIF		9	P. falciparum	FALSE
																		O369	12	M	O369	NEGATIF		0	/	TRUE										OD215	12	F	OD215	NEGATIF	0	0	/	TRUE
																		mean	8.61127	M=64	total	POSITIF	NEGATIF	True Pos	True Neg											OD216	9	F	OD216	NEGATIF	0	0	/	TRUE
																		avg	9.19828	F=52	116	100	16	100	12											OD217	12	F	OD217	NEGATIF	0	0	/	TRUE
																		STDEV.P	2.42906			M=55	M=9	False pos	False Neg											OD218	10	F	OD218	POSITIF	23		P. falciparum	TRUE
																		min	6			F=45	F=7	0	4											OD219	10	F	OD219	NEGATIF		14	P. falciparum	FALSE
																		max	15																	OD220	10	F	OD220	POSITIF		14	P. falciparum	TRUE
																																				OD221	10	M	OD221	POSITIF	36		P. falciparum	TRUE
																																				OD222	10	M	OD222	NEGATIF	17		P. falciparum	FALSE
																																				OD223	8	M	OD223	POSITIF	0	0	/	FALSE
																																				OD224	6	M	OD224	POSITIF	0	0	/	FALSE
																																				OD225	8	M	OD225	POSITIF	11		P. falciparum	TRUE
																																				OD226	8	M	OD226	NEGATIF	265		P. falciparum	FALSE
																																				OD227	10	M	OD227	POSITIF	12		P. falciparum	TRUE
																																				OD229	12	F	OD229	NEGATIF	41		P. falciparum	FALSE
																																				OD230	6	M	OD230	POSITIF	14		P. falciparum	TRUE
																																				OD231	13	M	OD231	NEGATIF	0	0	/	TRUE
																																				OD232	12	M	OD232	NEGATIF	0	0	/	TRUE
																																				OD233	10	M	OD233	POSITIF	0	0	/	FALSE
																																				OD234	9	M	OD234	NEGATIF	0	0	/	TRUE
																																				OD235	12	M	OD235	NEGATIF	0	0	/	TRUE
																																				OD236	8	M	OD236	NEGATIF	0	0	/	TRUE
																																				OD237	10	F	OD237	NEGATIF	0	0	/	TRUE
																																				mean	8.68263	M=72	total	POSITIF	NEGATIF	True Pos	True Neg
																																				avg	9.11111	F=63	137	71	66	46	48
																																				STDEV.P	1.99134	ND=2		M=34	M=38	False pos	False Neg
																																				Min	6			F=35	F=28	25	18
																																				Max	15			ND=2

## Sheet: sum_prevalence
									Plasmodium prevalence
			RDT		microscopy:blood smear				RDT	microscopy	overall
	sexe	age	pos	neg	true pos	false pos	true neg	false neg	pos/total*100	(true pos+false neg)/total*100	(pos+false neg)/total*100
BEKPOU	male	49	43	6					0.511905
	female	46	41	5					0.488095
	total	95	84	11	68	16	5	6	0.884211	0.778947	0.947368
	min	6
	max	15
	average	9.2
	STDEV.P	2.5
TABOUTOU	male	38	15	23					0.789474
	female	19	4	15					0.210526
	total	57	19	38	19	0	38	0	0.333333	0.333333	0.333333
	min	5
	max	58
	average	17.9
	STDEV.P	15.2
OUELLEZOUE	male	64	55	9					0.55
	female	52	45	7					0.45
	total	116	100	16	100	0	12	4	0.862069	0.896552	0.896552
	min	6
	max	15
	average	9.2
	STDEV.P	2.4
ALLEPILA	male	47	41	6					0.650794
	female	34	22	12					0.349206
	total	81	63	18	51	12	8	10	0.777778
	min	5
	max	17
	average	8.5
	STDEV.P	2.8
ODOGUIE	male	72	34	38					0.478873
	female	63	35	28					0.492958
	total	137	71	66	51	12	8	10	0.518248	0.445255	0.591241
	min	6
	max	15
	average	9.1
	STDEV.P	2
ALL	male	270	188	82					0.557864
	female	214	147	67					0.436202
	total	486	337	149	289	40	71	30	0.693416	0.656379	0.755144
	average	11.175
	STDEV.P	5.1164
true pos:	positieve for RTD and microscopy
false pos:	positive with RDT but negative in microscopy
true neg:	negative for RDT and microscopy
false neg:	negative for RDT but positive in microscopy
